# Supplementary material for: Effects of Dietary Copper Deficiency on Colonic Barrier Integrity, Inflammatory Markers, and Gut Microbiota Composition in Mice
Source: Nutrients. 2026 May 27;18(11):1707. doi: 10.3390/nu18111707 (PMC13258561; doi:10.3390/nu18111707)
Supplement: Supplementary file 1 [file nutrients-18-01707-s001.zip]

Archive with 1 entries (1 files):
- nutrients-4309716-supplementary.pdf
